# Supplementary material for: Cross-domain transfer of trehalose biosynthesis genes contributes to adaptation in high-altitude environments
Source: Natl Sci Rev. 2026 Feb 25;13(8):nwag117. doi: 10.1093/nsr/nwag117 (PMC13166879; doi:10.1093/nsr/nwag117)
Supplement: nwag117_Supplemental_Files [file nwag117_supplemental_files.zip]

Archive with 2 entries (2 files):
- Supplementary Materials-0825-NSR-re260125.docx
- Supplementary_Tables_1-23-NSR-260125.xlsx
