# Supplementary material for: Cross-domain transfer of trehalose biosynthesis genes contributes to adaptation in high-altitude environments
Source: Natl Sci Rev. 2026 Feb 25;13(8):nwag117. doi: 10.1093/nsr/nwag117 (PMC13166879; doi:10.1093/nsr/nwag117)
Supplement: nwag117_Supplemental_Files [file nwag117_supplemental_files.zip › Supplementary_Tables_1-23-NSR-260125.xlsx]

## Sheet: S1
Table S1. Morphological features of Apourosomoida sp. LHA081A01. n, the observed number of cells.
Features	Min	Max	Mean	Median	SD	CV	SEM	n
Body length (μm)	103.93	166.66	115.502	112.84	13.151	11.3859	2.94065	20
Body width (μm)	19.7	28.25	23.3505	23.165	2.29247	9.81765	0.512612	20
Body width:length (ratio)	3.74867	8.17361	5.0085	4.82567	0.902679	18.023	0.201845	20
Length of adoral zone (μm)	23.22	32.19	28.675	28.705	2.22513	7.75982	0.497554	20
Buccal filed length:Body length (ratio)	0.185947	0.285836	0.249749	0.252479	0.0215602	8.63272	0.004821	20
Paroral membrane length (μm)	6.68	10.15	8.2185	8.275	0.980109	11.9256	0.219159	20
Endoral membrane length (μm)	8.93	13.55	12.2405	12.435	1.10082	8.9933	0.246152	20
Adoral membranelles, number	19	19	19	19	0	0	0	20
Frontal cirri, number	3	3	3	3	0	0	0	20
Buccal cirri, number	1	1	1	1	0	0	0	20
Frontoventral cirri, number	4	4	4	4	0	0	0	20
Postoral ventral rows, number	2	2	2	2	0	0	0	20
Cirri in PVR1, number	3	11	5.5	5	1.70139	30.9344	0.380443	20
Cirri in PVR2, number	1	4	1.75	2	1.20852	69.0584	0.270234	20
Left marginal row, number	1	1	1	1	0	0	0	20
Right marginal row, number	1	1	1	1	0	0	0	20
Left marginal cirri, total number	17	25	22.05	22	2.01246	9.12681	0.45	20
Right marginal cirri, number	22	32	25.25	25	2.5105	9.94259	0.561366	20
Transverse cirri, number	3	3	3	3	0	0	0	10
Dorsal kineties, number	2	2	2	2	0	0	0	10
Macronuclear nodules, number	2	2	2	2	0	0	0	20
Anterior macronuclear nodule length (μm)	21.07	35.65	26.085	25.235	3.461	13.2682	0.773902	20
Anterior macronuclear nodule width (μm)	5.72	11.13	8.007	8.035	1.31467	16.419	0.293969	20
Posterior macronuclear nodule length (μm)	18.22	28.06	24.9175	25.435	2.14855	8.62264	0.48043	20
Posterior macronuclear nodule width (μm)	1.27	11.87	7.3185	7.2	2.02787	27.7089	0.453446	20
Micronuclei, number	1	1	1	1	0	0	0	5
Micronuclear length (μm)	3.59	5.58	4.476	4.4	0.8	17.21	0.357771	5
Micronuclear width (μm)	2.59	4.08	3.49273	3.5	0.4472	12.78	0.18	5

## Sheet: S2
Table S2.Survival and growth of Apourosomoida sp. and Notohymena apoaustralis under different environmental stresses. 10 starting cells were used for the temperature and salinity treatments (60 min), as well as for the hypoxia and control assays (24 h) of N. apoaustralis. For the hypoxia treatment of Apourosomoida sp., cells were inoculated in 15 mL food bacteria suspension. Note that N. apoaustr…
Species	Temperature (°C)	Replicate	Treatment time (minutes)	Survival	Species	Salinity (PSU)	Replicate	Treatment time (minutes)	Survival	Species	Hypoxia treatment	Replicate	Result
Apourosomoida sp.	4	1	60	10	Apourosomoida sp.	0	1	60	0	Apourosomoida sp.	before	1	14 per 20 μl
Apourosomoida sp.	4	2	60	10	Apourosomoida sp.	0	2	60	0	Apourosomoida sp.	before	2	11 per 20 μl
Apourosomoida sp.	4	3	60	10	Apourosomoida sp.	0	3	60	0	Apourosomoida sp.	before	3	10 per 20 μl
Apourosomoida sp.	4	4	60	10	Apourosomoida sp.	0	4	60	0	Apourosomoida sp.	before	4	13 per 20 μl
Apourosomoida sp.	8	1	60	10	Apourosomoida sp.	10	1	60	8	Apourosomoida sp.	after	1	21 per 20 μl
Apourosomoida sp.	8	2	60	10	Apourosomoida sp.	10	2	60	9	Apourosomoida sp.	after	2	26 per 20 μl
Apourosomoida sp.	8	3	60	10	Apourosomoida sp.	10	3	60	8	Apourosomoida sp.	after	3	24 per 20 μl
Apourosomoida sp.	8	4	60	10	Apourosomoida sp.	10	4	60	10	Apourosomoida sp.	after	4	20 per 20 μl
Apourosomoida sp.	12	1	60	10	Apourosomoida sp.	20	1	60	10	N. apoaustralis	No (control)	1	17
Apourosomoida sp.	12	2	60	10	Apourosomoida sp.	20	2	60	10	N. apoaustralis	No (control)	2	14
Apourosomoida sp.	12	3	60	10	Apourosomoida sp.	20	3	60	7	N. apoaustralis	No (control)	3	13
Apourosomoida sp.	12	4	60	10	Apourosomoida sp.	20	4	60	8	N. apoaustralis	No (control)	4	14
Apourosomoida sp.	16	1	60	10	Apourosomoida sp.	30	1	60	10	N. apoaustralis	Yes	1	0
Apourosomoida sp.	16	2	60	10	Apourosomoida sp.	30	2	60	10	N. apoaustralis	Yes	2	0
Apourosomoida sp.	16	3	60	8	Apourosomoida sp.	30	3	60	10	N. apoaustralis	Yes	3	0
Apourosomoida sp.	16	4	60	7	Apourosomoida sp.	30	4	60	10	N. apoaustralis	Yes	4	0
Apourosomoida sp.	20	1	60	8	Apourosomoida sp.	40	1	60	10
Apourosomoida sp.	20	2	60	9	Apourosomoida sp.	40	2	60	10
Apourosomoida sp.	20	3	60	7	Apourosomoida sp.	40	3	60	10
Apourosomoida sp.	20	4	60	7	Apourosomoida sp.	40	4	60	10
Apourosomoida sp.	24	1	60	3	Apourosomoida sp.	50	1	60	10
Apourosomoida sp.	24	2	60	2	Apourosomoida sp.	50	2	60	10
Apourosomoida sp.	24	3	60	5	Apourosomoida sp.	50	3	60	10
Apourosomoida sp.	24	4	60	2	Apourosomoida sp.	50	4	60	10
Apourosomoida sp.	28	1	60	3	Apourosomoida sp.	60	1	60	10
Apourosomoida sp.	28	2	60	2	Apourosomoida sp.	60	2	60	10
Apourosomoida sp.	28	3	60	5	Apourosomoida sp.	60	3	60	10
Apourosomoida sp.	28	4	60	2	Apourosomoida sp.	60	4	60	10
Apourosomoida sp.	32	1	60	3	Apourosomoida sp.	70	1	60	10
Apourosomoida sp.	32	2	60	2	Apourosomoida sp.	70	2	60	10
Apourosomoida sp.	32	3	60	3	Apourosomoida sp.	70	3	60	8
Apourosomoida sp.	32	4	60	2	Apourosomoida sp.	70	4	60	9
Apourosomoida sp.	36	1	60	0	Apourosomoida sp.	80	1	60	8
Apourosomoida sp.	36	2	60	1	Apourosomoida sp.	80	2	60	8
Apourosomoida sp.	36	3	60	2	Apourosomoida sp.	80	3	60	7
Apourosomoida sp.	36	4	60	4	Apourosomoida sp.	80	4	60	8
					Apourosomoida sp.	90	1	60	8
					Apourosomoida sp.	90	2	60	8
					Apourosomoida sp.	90	3	60	8
					Apourosomoida sp.	90	4	60	8
					Apourosomoida sp.	100	1	60	8
					Apourosomoida sp.	100	2	60	9
					Apourosomoida sp.	100	3	60	6
					Apourosomoida sp.	100	4	60	6
					Apourosomoida sp.	110	1	60	7
					Apourosomoida sp.	110	2	60	6
					Apourosomoida sp.	110	3	60	5
					Apourosomoida sp.	110	4	60	2
					Apourosomoida sp.	120	1	60	2
					Apourosomoida sp.	120	2	60	4
					Apourosomoida sp.	120	3	60	2
					Apourosomoida sp.	120	4	60	2
					Apourosomoida sp.	130	1	60	3
					Apourosomoida sp.	130	2	60	2
					Apourosomoida sp.	130	3	60	2
					Apourosomoida sp.	130	4	60	1
					Apourosomoida sp.	140	1	60	2
					Apourosomoida sp.	140	2	60	1
					Apourosomoida sp.	140	3	60	1
					Apourosomoida sp.	140	4	60	0
					Apourosomoida sp.	150	1	60	0
					Apourosomoida sp.	150	2	60	2
					Apourosomoida sp.	150	3	60	1
					Apourosomoida sp.	150	4	60	0
					N. apoaustralis	0	1	60	10
					N. apoaustralis	0	2	60	10
					N. apoaustralis	0	3	60	10
					N. apoaustralis	0	4	60	10
					N. apoaustralis	10	1	60	0
					N. apoaustralis	10	2	60	0
					N. apoaustralis	10	3	60	0
					N. apoaustralis	10	4	60	0
					N. apoaustralis	20	1	60	0
					N. apoaustralis	20	2	60	0
					N. apoaustralis	20	3	60	0
					N. apoaustralis	20	4	60	0
					N. apoaustralis	30	1	60	0
					N. apoaustralis	30	2	60	0
					N. apoaustralis	30	3	60	0
					N. apoaustralis	30	4	60	0
					N. apoaustralis	40	1	60	0
					N. apoaustralis	40	2	60	0
					N. apoaustralis	40	3	60	0
					N. apoaustralis	40	4	60	0
					N. apoaustralis	50	1	60	0
					N. apoaustralis	50	2	60	0
					N. apoaustralis	50	3	60	0
					N. apoaustralis	50	4	60	0

## Sheet: S3
Table S3. The details of macronuclear genomes of ciliates invovled in the comparative genomic analyses.
Species	Genome size (Mbp)	Contigs number	N50 (kbp)	GC%	Protein-coding genes	Gene density (/Mbp)	Median intron length	Gene region/total genome size	Proportion of intronless genes	BUSCO	Data source
Apourosomoida sp. LHA081A01	36.1752	10475	4.69	0.3832	15905	439.666	78	0.6574	0.5888	C:86.0% [S:72.5%, D:13.5%]	This study
Colpoda steinii RZ04A	155.4	7989	40.55	0.3355	37123	239	47	0.4859	0.3898	C:90.6% [S:69.0%, D:21.6%]	10.1128/msystems.01379-23
Euplotes vannus EVANNUS_28419	84.8	37486	2.69	0.3686	32755	386	28	0.6407	0.3378	C:84.8% [S:57.3%, D:27.5%]	10.1111/1755-0998.13023
Fabrea salina MBE_2022a	18.35	106	265.05	0.4183	10083	549.42	25	0.964	0.6705	C:96.5% [S:89.5%, D:7.0%]	10.1093/molbev/msac062
Glauconema sp. LHA0827	91.27	159	1185.52	0.2483	21115	231.34	140	0.4978	0.2341	C:87.7% [S:87.1%, D:0.6%]	10.1093/ismejo/wrae136
Ichthyophthirius multifiliis G5	48.8	2017	64.05	0.1589	8056	165.082	64	0.2852	0.2056	C:67.3% [S:63.2%, D:4.1%]	10.1186/gb-2011-12-10-r100
Notohymena apoaustralis SC081802A	41.7349	8683	5.37	0.3561	18977	454.704	31	0.8919	0.4332	C:80.1% [S:64.9%, D:15.2%]	This study
Oxytricha trifallax JRB310	67.1581	22363	3.74	0.3135	24578	365.972	69	0.7643	0.3677	C:93.0% [S:81.3%, D:11.7%]	10.1016/j.cell.2014.07.034
Paramecium bursaria Dd1	26.82	515	98.75	0.2879	16381	610.83	28	0.8761	0.1846	C:63.8% [S:63.2%, D:0.6%]	10.1186/s12915-020-00912-2
Paramecium caudatum 43c3d	30.53	1202	312.92	0.2759	18934	620.26	22	0.8948	0.1874	C:80.7% [S:78.4%, D:2.3%]	10.1534/genetics.114.163287
Paramecium octaurelia 138	86.4396	378	493.21	0.2702	42611	492.957	25	0.6966	0.2752	C:89.5% [S:48.0%, D:41.5%]	10.1371/journal.pbio.3001309
Paramecium tetraurelia Stock d4-2	72.0945	697	413.29	0.2783	39642	549.861	25	0.7884	0.201	C:90.0% [S:49.1%, D:40.9%]	10.1038/nature05230
Stentor coeruleus WM001	77.83	2628	55.1	0.2956	31426	403.77	15	0.5143	0.8198	C:97.1% [S:48.0%, D:49.1%]	10.1016/j.cub.2016.12.057
Stylonychia lemnae 130c	50.2	19341	3.29	0.317	20740	413.44	62	0.7689	0.4023	C:95.4% [S:93.6%, D:1.8%]	10.1093/gbe/evu139
Tetrahymena thermophila SB210	103.014	1148	520.94	0.223	26460	256	72	0.6291	0.3179	C:91.3% [S:90.1%, D:1.2%]	10.1371/journal.pbio.0040286
Uronema sp. SZ	88.85	203	1021.92	0.1774	24582	276.68	221	0.75	0.1935	C:86.0% [S:85.4%, D:0.6%]	10.3390/microorganisms8111838

## Sheet: S4
Table S4. Genomic features of macronuclear genomes of Apourosomoida sp. vs. Notohymena apoaustralis.
Features	Apourosomoida sp.	Notohymena apoaustralis
Number of nucleotides (without 'N') (bp)	36181345	41734863
GC content	0.3832	0.3561
Total number of genes	17380	21163
Total nucleotides of genes (bp)	29057342	37218343
Protein-coding genes
Number of protein coding genes	15905	18977
Mean gene length (bp)	1495.34	1326.7
Proportion of gene regions	0.657	0.603255
Proportion of genes with introns	0.4112	0.43
Exons
Mean number per gene	1.75	1.9
Mean length (bp)	808.09	678.47
GC content	0.3705	0.3263
Introns
Mean number per gene	0.75	0.9
Mean length (bp)	107.76	35.91
Median length (bp)	78	31
GC content	0.3232	0.2212
Non-coding RNA
Number of non-coding RNA genes	1475	2186
Mean length (bp)	3576.56	5508.47
GC content	0.5319	0.44396
Number of tRNAs	84	18
Repeat sequence
Repeat region number	3283	992
Repeat region length (bp)	1681514	838917
Repeat region proportion	0.0004	0.0002

## Sheet: S5
Table S5. β-carotenoid and trehalose biosynthesis genes in Apourosomoida sp. vs. Notohymena apoaustralis. +, presence; -, absence.
Function	Gene name	Gene ID	Apourosomoida sp.	Notohymena apoaustralis
β-carotenoid biosynthesis	PSY	evm.model.tig1819.1	+	-
β-carotenoid biosynthesis	PDS	evm.model.tig8.3	+	-
β-carotenoid biosynthesis	Z-ISO	-	-	-
β-carotenoid biosynthesis	CrtISO	evm.model.tig4485.1	+	-
β-carotenoid biosynthesis	LCYb	-	-	-
trehalose reversible biosynthesis	TreT glycosyltransferases	evm.model.tig9057.1,evm.model.tig1709.1,evm.model.tig6901.1	+	-

## Sheet: S6
Table S6. Top 20 largest gene families in the genome of Apourosomoida sp.
Rank	Family size	Annotation	InterProScan ID	Gene ID
1	644	P-loop containing nucleoside triphosphate hydrolase	IPR027417	evm.model.tig1936.2
2	579	Protein kinase-like domain superfamily	IPR011009	evm.model.tig2981.1
3	276	Zinc finger, RING/FYVE/PHD-type	IPR013083	evm.model.tig7416.1
4	244	Armadillo-type fold	IPR016024	evm.model.tig5744.2
5	242	WD40-repeat-containing domain superfamily	IPR036322	evm.model.tig1371.1
6	241	WD40/YVTN repeat-like-containing domain superfamily	IPR015943	evm.model.tig9069.1
7	241	EF-hand domain pair	IPR011992	evm.model.tig503.3
8	197	Armadillo-like helical	IPR011989	evm.model.tig4363.1
9	193	Tetratricopeptide-like helical domain superfamily	IPR011990	evm.model.tig358.2
10	159	Leucine-rich repeat domain superfamily	IPR032675	evm.model.tig1570.1
11	134	Ankyrin repeat-containing domain superfamily	IPR036770	evm.model.tig9335.3
12	120	Papain-like cysteine peptidase superfamily	IPR038765	evm.model.tig6112.1
13	113	RmlC-like jelly roll fold	IPR014710	evm.model.tig2409.1
14	111	HAD-like superfamily	IPR036412	evm.model.tig9618.3
15	110	Cyclic nucleotide-binding domain superfamily	IPR018490	evm.model.tig386.3
16	107	S-adenosyl-L-methionine-dependent methyltransferase superfamily	IPR029063	evm.model.tig8369.1
17	104	HAD superfamily	IPR023214	evm.model.tig7884.1
18	100	Alpha/Beta hydrolase fold	IPR029058	evm.model.tig2505.1
19	98	Kelch-type beta propeller	IPR015915	evm.model.tig6057.2
20	97	MFS transporter superfamily	IPR036259	evm.model.tig8868.1

## Sheet: S7
Table S7. Genome-wide GO enrichment reveals stress response pathways in Apourosomoida sp.
GO group	ID	Description	Gene ratio	Gene ID	Count
BP	GO:0006950	response to stress	0.00249833	evm.model.tig3252.1/evm.model.tig10201.3/evm.model.tig5040.1/evm.model.tig9734.3/evm.model.tig1426.3/evm.model.tig154.1/evm.model.tig10021.3/evm.model.tig1046.7/evm.model.tig2605.1/evm.model.tig9896.1/evm.model.tig9061.1/evm.model.tig10018.8/evm.model.tig1046.8/evm.model.tig2474.2/evm.model.tig4326.1	15
BP	GO:0006979	response to oxidative stress	0.00416389	evm.model.tig7385.1/evm.model.tig4611.1/evm.model.tig359.6/evm.model.tig9156.2/evm.model.tig748.1/evm.model.tig7801.1/evm.model.tig5021.1/evm.model.tig9668.1/evm.model.tig6436.2/evm.model.tig2188.1/evm.model.tig2921.1/evm.model.tig9156.1/evm.model.tig8740.2/evm.model.tig359.1/evm.model.tig485.1/evm.model.tig2207.1/evm.model.tig1959.1/evm.model.tig502.3/evm.model.tig6692.1/evm.model.tig9476.1/evm.…	25
BP	GO:0009408	response to heat	0.00249833	evm.model.tig1511.2/evm.model.tig1315.1/evm.model.tig190.2/evm.model.tig8468.1/evm.model.tig4611.1/evm.model.tig2279.1/evm.model.tig3253.3/evm.model.tig5996.1/evm.model.tig7009.1/evm.model.tig911.1/evm.model.tig2187.1/evm.model.tig4503.4/evm.model.tig8855.1/evm.model.tig6647.1/evm.model.tig8623.1	15
BP	GO:0009409	response to cold	0.00166556	evm.model.tig8238.3/evm.model.tig4134.1/evm.model.tig3331.2/evm.model.tig5839.2/evm.model.tig2594.1/evm.model.tig7673.2/evm.model.tig345.1/evm.model.tig6647.1/evm.model.tig6076.3/evm.model.tig7006.1	10
BP	GO:0009651	response to salt stress	0.00166556	evm.model.tig1550.2/evm.model.tig354.1/evm.model.tig8468.1/evm.model.tig888.3/evm.model.tig10224.1/evm.model.tig10224.2/evm.model.tig1550.1/evm.model.tig502.3/evm.model.tig938.1/evm.model.tig7324.1	10
BP	GO:0006303	double-strand break repair via nonhomologous end joining	0.00216522	evm.model.tig5907.2/evm.model.tig7911.1/evm.model.tig1046.7/evm.model.tig1664.1/evm.model.tig1767.3/evm.model.tig1959.1/evm.model.tig2805.1/evm.model.tig8799.1/evm.model.tig8334.1/evm.model.tig6038.1/evm.model.tig1767.2/evm.model.tig4513.2/evm.model.tig1046.8	13

## Sheet: S8
Table S8. Information of codon usages of macronuclear genome in Apourosomoida sp. (using codetta).
Codon	Inference	RSCU
GCT	A	1.54
GCA	A	1.42
GCC	A	0.76
GCG	A	0.28
TGC	C	1.02
TGT	C	0.98
GAT	D	1.33
GAC	D	0.67
GAA	E	1.24
GAG	E	0.76
TTT	F	1.01
TTC	F	0.99
GGA	G	1.41
GGT	G	1.09
GGC	G	0.96
GGG	G	0.54
CAT	H	1.33
CAC	H	0.67
ATA	I	1.21
ATT	I	1.09
ATC	I	0.7
AAA	K	1.06
AAG	K	0.92
CTT	L	1.26
TTA	L	1.21
CTA	L	1.06
TTG	L	1
CTG	L	0.76
CTC	L	0.71
ATG	M	1
AAT	N	1.23
AAC	N	0.77
CCT	P	1.7
CCA	P	1.48
CCC	P	0.58
CCG	P	0.24
TAA	Q	1.26
CAA	Q	1.09
TAG	Q	0.87
CAG	Q	0.77
AGA	R	3.16
AGG	R	1.41
CGA	R	0.51
CGT	R	0.4
CGC	R	0.31
CGG	R	0.2
TCA	S	1.53
TCT	S	1.3
AGT	S	1.21
AGC	S	1.12
TCC	S	0.54
TCG	S	0.29
TGA	Stop codon	-
ACT	T	1.51
ACA	T	1.48
ACC	T	0.69
ACG	T	0.32
GTA	V	1.16
GTT	V	1.13
GTG	V	0.96
GTC	V	0.75
TGG	W	1
TAT	Y	1.18
TAC	Y	0.82

## Sheet: S9
Table S9. The annotation of the mitochondrial genome of Apourosomoida sp.
Contig	Source	Type	Start	End	Score	Strand	Phase	Name
tig00000703	blatN	rRNA	1	177	.	-	1	rnl_b
tig00000703	blatX	gene	1568	1786	79.5	-	1	nad2
tig00000703	blatX	gene	8241	12043	77.3	-	1	ymf69
tig00000703	blatX	gene	9560	10176	81.9	+	1	ymf77
tig00000703	blatX	gene	10095	79893	60.9	-	1	ymf57
tig00000703	blatX	gene	10506	43186	42.6	+	1	rpl2
tig00000703	blatX	gene	12966	13040	70.7	-	1	ymf76
tig00000703	blatX	gene	13478	62805	43.9	-	1	rpl16
tig00000703	blatX	gene	14659	14844	64	-	1	nad2
tig00000703	blatX	gene	15370	28843	67.6	-	1	rpl6
tig00000703	tRNAscan-SE_v2	tRNA	16591	16661	.	-	1	trnTERM-UCA
tig00000703	blatN	rRNA	17802	17883	.	-	1	atp9
tig00000703	blatX	gene	18990	43752	68.9	+	1	rps2
tig00000703	blatX	gene	19356	22567	59.8	-	1	ymf67
tig00000703	tRNAscan-SE_v2	tRNA	19842	19909	.	-	1	trnM-CAU
tig00000703	tRNAscan-SE_v2	tRNA	19932	20013	.	-	1	trnY-GUA
tig00000703	blatN	tRNA	19940	19989	.	-	1	rns
tig00000703	Tandem Repeats Finder	central repeat regions	20014	20573	.	.	0	ATATTTATTATAT
tig00000703	tRNAscan-SE_v2	tRNA	20577	20649	.	+	1	trnF-GAA
tig00000703	blatX	gene	21044	21265	74.4	+	1	rpl14
tig00000703	blatN	tRNA	21295	21356	.	+	1	tRNA-Tyr
tig00000703	tRNAscan-SE_v2	tRNA	21295	21366	.	+	1	trnE-UUC
tig00000703	tRNAscan-SE_v2	tRNA	21932	22011	.	+	1	trnL-UAA
tig00000703	blatX	gene	22785	23067	85.8	+	1	trnW-UCA
tig00000703	blatX	gene	22795	43772	64	-	1	ymf66
tig00000703	blatX	gene	22999	23055	79	+	1	ccmF
tig00000703	blatX	gene	23478	23720	74.4	+	1	yejR
tig00000703	blatX	gene	24102	24410	69.6	+	1	nad4L
tig00000703	blatX	gene	25026	25847	74.5	+	1	nad5
tig00000703	blatX	gene	26027	26410	70.5	+	1	nad4
tig00000703	blatX	gene	26468	26956	79.2	+	1	nad3
tig00000703	blatX	gene	28749	28841	81.8	+	1	ymf65
tig00000703	blatX	gene	28858	29435	66.5	+	1	rps12
tig00000703	blatX	gene	29805	79883	71.3	-	1	rps19
tig00000703	blatX	gene	31919	33220	77.2	+	1	cob
tig00000703	blatX	gene	33372	33530	62.3	+	1	cox2
tig00000703	blatX	gene	33986	34139	61.2	+	1	rps14
tig00000703	tRNAscan-SE_v2	tRNA	34194	34266	.	+	1	trnQ-UUG
tig00000703	blatX	gene	34771	34836	80.4	+	1	nad2_a
tig00000703	blatX	gene	35373	36208	74.4	+	1	rps13
tig00000703	blatX	gene	36459	36677	79.5	+	1	nad10
tig00000703	blatX	gene	38830	38898	75.4	+	1	ymf61
tig00000703	blatX	gene	38854	39012	76.9	+	1	nad6
tig00000703	blatX	gene	39073	39162	70	+	1	cox1
tig00000703	blatX	gene	39391	39720	78.5	+	1	nad7
tig00000703	blatX	gene	39864	41205	82.7	+	1	nad9
tig00000703	tRNAscan-SE_v2	tRNA	41343	41415	.	+	1	trnH-GUG
tig00000703	blatX	gene	41541	41663	72.4	+	1	rps7
tig00000703	blatX	gene	41749	41793	88.9	+	1	ymf64
tig00000703	blatX	gene	41758	41832	81	+	1	orf421
tig00000703	blatX	gene	44550	44705	66.7	+	1	rps3
tig00000703	blatX	gene	47602	48024	65.2	+	1	ymf63
tig00000703	tRNAscan-SE_v2	tRNA	50558	50628	.	+	1	trnM-CAU
tig00000703	tRNAscan-SE_v2	tRNA	51433	51503	.	-	1	trnM-CAU
tig00000703	blatX	gene	52371	78689	60.2	+	1	ymf63
tig00000703	blatX	gene	54037	54459	65.2	-	1	nad5
tig00000703	blatX	gene	57356	57511	66.7	-	1	ccmF
tig00000703	blatX	gene	58289	79277	67.9	+	1	rps4
tig00000703	blatX	gene	59123	60182	74.2	-	1	nad1
tig00000703	blatX	gene	60229	60303	81	-	1	ymf67
tig00000703	blatX	gene	60249	82701	54.1	-	1	nad5
tig00000703	blatX	gene	60268	60312	88.9	-	1	ymf66
tig00000703	tRNAscan-SE_v2	tRNA	60646	60718	.	-	1	trnH-GUG
tig00000703	blatX	gene	60856	62197	82.7	-	1	cob
tig00000703	blatX	gene	62341	62670	78.5	-	1	nad3
tig00000703	blatX	gene	63163	63231	75.4	-	1	rpl6
tig00000703	blatX	gene	63631	64450	70.9	-	1	rps7
tig00000703	blatX	gene	65394	65612	79.5	-	1	atp9
tig00000703	tRNAscan-SE_v2	tRNA	67805	67877	.	-	1	trnQ-UUG
tig00000703	blatX	gene	68541	68699	62.3	-	1	rps14
tig00000703	blatX	gene	68851	70152	77.2	-	1	nad7
tig00000703	blatX	gene	71545	72117	76.7	-	1	ymf64
tig00000703	blatX	gene	73231	73323	81.8	-	1	rps19
tig00000703	blatX	gene	73631	74011	67.2	-	1	rpl2
tig00000703	blatX	gene	75116	75604	79.2	-	1	nad10
tig00000703	blatX	gene	75662	76045	70.5	-	1	rps12
tig00000703	blatX	gene	77662	77970	69.6	-	1	rpl16
tig00000703	blatX	gene	79004	79759	52.3	-	1	nad4
tig00000703	blatX	gene	79033	79277	88.9	-	1	rps4
tig00000703	blatX	gene	79042	79666	58.4	-	1	nad2
tig00000703	tRNAscan-SE_v2	tRNA	80061	80140	.	-	1	trnL-UAA
tig00000703	tRNAscan-SE_v2	tRNA	80706	80777	.	-	1	trnE-UUC
tig00000703	blatX	gene	80807	81028	74.4	-	1	nad9
tig00000703	tRNAscan-SE_v2	tRNA	81423	81495	.	-	1	trnF-GAA
tig00000703	tRNAscan-SE_v2	tRNA	81994	82075	.	+	1	trnY-GUA
tig00000703	blatN	tRNA	82018	82067	.	+	1	tRNA-Tyr
tig00000703	tRNAscan-SE_v2	tRNA	82098	82165	.	+	1	trnM-CAU

## Sheet: S10
Table S10. Summary of differentially expressed genes (DEGs), gene family dynamics, and selection pressure under various environmental stress conditions.
Group	Condition	Total DEGs	Down-regulated genes	Up-regulated genes	Gene family dynamics (Expansion/Contraction)
A	Low temperature (4 °C, 50 PSU)	750	369	381	33/25
C	High temperature (28 °C, 50 PSU)	2468	1168	1300	151/74
D	Hypoxia (16 °C, 50 PSU, 0.5 mg/L O₂)	1937	945	992	112/75
E	Low salinity (16 °C, 20 PSU)	3685	2275	1410	249/117
F	High salinity (16 °C, 80 PSU)	1606	756	850	105/55
B	Control (16 °C, 50 PSU, 6.87 mg/L O₂)	-	-	-	-

[truncated: 13 more sheets: S11, S12, S13, S14, S15, S16, S17, S18, S19, S20, S21, S22, S23]
